# Supplementary material for: Melatonin-Assisted Cisplatin Suppresses Urinary Bladder Cancer Cell Proliferation and Growth through Inhibiting PrPC-Regulated Cell Stress and Cell Proliferation Signaling
Source: Int J Mol Sci. 2023 Feb 8;24(4):3353. doi: 10.3390/ijms24043353 (PMC9959909; doi:10.3390/ijms24043353)
Supplement: Supplementary file 1 [file ijms-24-03353-s001.zip]

Archive with 1 entries (1 files):
- ijms-2104245-supplementary.pdf
